# Supplementary material for: Exploration of calcium and amino acids for children with primary cardiomyopathies based on genetic characteristics
Source: Front Pediatr. 2025 Nov 18;13:1631632. doi: 10.3389/fped.2025.1631632 (PMC12668958; doi:10.3389/fped.2025.1631632)
Supplement: Supplementary file 1 [file Datasheet1.xlsx]

## Sheet: Supplementary Table S1
In sex: 1 refers to male,2 refers to female; In Mb, 1 refer to lower than 28, 2 refers to ranging from 28 to 72, 3 refers to higher than 72. In Code, the number before the decimal point represents the patient codes, the number after the decimal point represents the frequency of hospitalizations from 2019 to 2023.
Patient	Sex	Gene mutation	Hospitalization no.	Age (year)	Code	Height (cm)	Code	Weight (kg)	Code	BMI	Code	K (mmol/L)	Code	Na (mmol/L)	Code	Ca (mmol/L)	Code	Mg (mmol/L)	Code	Cl (mmol/L)	Code	CKMB (U/L)	Code	LDH (U/L)	Code	TnT （ng/ml)	Code	Mb （ng/ml)	Code	pro-BNP (pg/ml)
1	1	TTN c.60108dupT(p.Asn20037*) c.59499G>T(p.Trp19833Cys) c.58580G>C(p.Arg19527Pro)	1.1	5	1.1	107	1.1	17.4	1.1	14.06	1.1	4.01	1.1	136.2	1.1	2.16	1.1	0.9	1.1	99.4	1.1	19	1.1	336	1.1	0.06	1.1	3	1.1	908.51
											1.1	3.46	1.1	130.4	1.1	2.15	1.1	0.93	1.1	93.8	1.1	3			1.1	0.02	1.1	1
											1.1	3.63	1.1	131.3	1.1	2.34	1.1	0.82	1.1	93.5
2	2	TTN, TNNT2, ELAC2	2.1	11	2.1	151	2.1	45	2.1	14.08	2.1	4.47	2.1	139	2.1	2.29	2.1	0.98	2.1	102.4	2.1	2	2.1	228			2.1	1	2.1	355.71
3	2	TTN	3.1	3	3.1	95.5	3.1	12.45	3.1	15.58	3.1	4.15	3.1	137.5	3.1	2.37	3.1	0.77	3.1	98.9	3.1	2	3.1	270	3.1	0.01	3.1	1	3.1	235.05
4	1	MYH7 c.76124G>C(p.Gly25375Ala), JPH2 c.89626C>T(p.Arg29876Cys)	4.1	0.1	4.1	57	4.1	5.1	4.1	15.76	4.1	4.64	4.1	136	4.1	2.66	4.1	0.94	4.1	99.8	4.1	32	4.1	252	4.1	0.09	4.1	1	4.1	971.32
			4.2	0.4	4.2	66	4.2	6.6	4.2	15.2	4.2	5.34	4.2	139	4.2	2.74	4.2	0.98	4.2	103.3	4.2	3	4.2	429	4.2	0.06	4.2	1
			4.3	2	4.3	95	4.3	13.3	4.3	19.74	4.3	4.13	4.3	138	4.3	2.49	4.3	0.97	4.3	99.9	4.3	12	4.3	222
5	1	MYH7 c.28055T>C(p.Val9352A1a) c.64598С>A(p.Thr21533Asn)	5.1	0.1	5.1	50	5.1	3.96	5.1	13.65	5.1	6.25	5.1	133	5.1	2.66	5.1	1.36	5.1	100.8	5.1	60	5.1	42	5.1	0.162
											5.1	4.04	5.1	142	5.1	1.98	5.1	0.86	5.1	104.3	5.1	27			5.1	0.057
											5.1	2.33	5.1	139	5.1	2.03	5.1	0.74	5.1	101.2
											5.1	4.66	5.1	137	5.1	2.23	5.1	0.81	5.1	104.1
											5.1	4.54	5.1	133	5.1	2.26	5.1	0.77	5.1	102.4
											5.1	4.93	5.1	136	5.1	2.42	5.1	0.8	5.1	106.8
			5.2	0.2			5.2	4.7			5.2	5.62	5.2	136	5.2	2.61	5.2	0.96	5.2	105.4	5.2	33	5.2	19	5.2	0.11			5.2	4556.74
											5.2	4	5.2	139	5.2	1.92	5.2	0.87	5.2	100.8	5.2	13	5.2	56	5.2	0.048			5.2	2597.27
											5.2	3.79	5.2	139	5.2	1.84	5.2	0.87	5.2	100.1									5.2	1613.05
											5.2	3.4	5.2	139	5.2	2.07	5.2	0.72	5.2	97.4
											5.2	4.67	5.2	138	5.2	2.37	5.2	0.84	5.2	99.3
											5.2	4.43	5.2	132	5.2	2.4	5.2	0.84	5.2	96.8
											5.2	4.94	5.2	130	5.2	2.4	5.2	0.85	5.2	90.1
											5.2	5.35	5.2	134	5.2	2.51	5.2	0.76	5.2	101.1
											5.2	5.58	5.2	137	5.2	2.51	5.2	0.83	5.2	104.3
											5.2	5.49	5.2	137	5.2	2.54	5.2	0.78	5.2	102.9
			5.3	0.5	5.3	68	5.3	6.5	5.3	15.3	5.3	4.26	5.3	134	5.3	2.77	5.3	0.87	5.3	98.5	5.3	40	5.3	249	5.3	0.03	5.3	3	5.3	2873.12
6	1	MYH7 c.602T>C(p.Ile201Thr), JPH2 c.829G>T(p.Ala277Ser)	6.1	0.6	6.1	68	6.1	6.5	6.1	16.99	6.1	4.7	6.1	137.2	6.1	2.53	6.1	0.91	6.1	101.3	6.1	19	6.1	366	6.1	0.24	6.1	1	6.1	1719.94
																									6.1	0.02	6.1	1
			6.2	1	6.2	72	6.2	7.3	6.2	17.35	6.2	4.05	6.2	138	6.2	2.49	6.2	0.92	6.2	96.8	6.2	7	6.2	451	6.2	0.1	6.2	2
			6.3	1	6.3	73	6.3	8.3	6.3	16.18	6.3	5.42	6.3	136	6.3	2.45	6.3	0.91	6.3	98.1			6.3	729
7	1	MYH7 c.2711G>A(p.Arg904His)	7.1	0.2	7.1	58	7.1	5.3	7.1	14.93	7.1	5.14	7.1	138.5	7.1	2.4	7.1	0.85	7.1	102.7	7.1	20	7.1	348	7.1	0.32	7.1	1
											7.1	5.92	7.1	128.4	7.1	2.45	7.1	0.85	7.1	90.5					7.1	0.07
											7.1	5.39	7.1	132.2	7.1	2.54	7.1	0.87	7.1	96.3
											7.1	4.93	7.1	128.6	7.1	2.37	7.1	0.71	7.1	95.4
											7.1	7.64	7.1	123.7	7.1	2.16	7.1	0.75	7.1	94.9
											7.1	6.71	7.1	122.1	7.1	2.16	7.1	0.76	7.1	92.7
											7.1	4.41	7.1	130.7	7.1	2.22	7.1	0.66	7.1	94.7
											7.1	3.91	7.1	135.6	7.1	2.43	7.1	0.69	7.1	93.7
8	1	MYH7 c.3107G>A(p.Gly1036Glu)	8.1	0.3			8.1	8.4			8.1	5.64	8.1	136.6	8.1	2.42	8.1	0.9	8.1	104.1	8.1	27	8.1	311	8.1	0.31	8.1	3	8.1	1544.51
											8.1	4.66	8.1	134.8	8.1	2.73	8.1	0.83	8.1	99.2					8.1	0.06	8.1	3
											8.1	5.28	8.1	133.3					8.1	96.5
			8.2	0.4	8.2	68	8.2	7.5	8.2	15.7	8.2	5.6	8.2	128.3	8.2	2.67	8.2	0.89	8.2	90.8	8.2	13			8.2	0.11	8.2	2
											8.2	3.55	8.2	125.3	8.2	2.36	8.2	0.77	8.2	83					8.2	0.04
											8.2	4.07	8.2	128.7	8.2	2.45	8.2	0.77	8.2	84.1
											8.2	6.14	8.2	132.4	8.2	2.55	8.2	0.88	8.2	94.6
											8.2	6.06	8.2	131.3	8.2	2.62	8.2	0.82	8.2	93.2
											8.2	4.95	8.2	134.2					8.2	99.6
			8.3	0.6	8.3	69	8.3	7.2	8.3	15.15	8.3	5.5	8.3	127.6	8.3	2.7	8.3	1.05	8.3	91.5	8.3	37	8.3	388	8.3	0.06
											8.3	4.83	8.3	127.9	8.3	2.61	8.3	0.8	8.3	92.4
											8.3	4.76	8.3	135.1	8.3	2.77	8.3	0.82	8.3	97.5
											8.3	4.27	8.3	140.2					8.3	99.7
											8.3	5.04	8.3	134					8.3	97.3
9	1	MYH7 c.4190T>C(p.Leu1397Pro), SCN5A c.393-7C>A(splicing), RYR1 c.10664A>T(p.Asn3555Ile)	9.1	10	9.1	150	9.1	53	9.1	14.74	9.1	4.63	9.1	136	9.1	2.32	9.1	0.9	9.1	100	9.1	6	9.1	299	9.1	0.02	9.1	1	9.1	4369.88
											9.1	3.8	9.1	121	9.1	2.14	9.1	0.72	9.1	88.5
											9.1	3.45	9.1	115	9.1	2.2	9.1	0.9	9.1	82.8
											9.1	4.59	9.1	109	9.1	2.34	9.1	0.91	9.1	76.7
											9.1	4.02	9.1	110	9.1	2.34	9.1	0.9	9.1	80.5
											9.1	4.61	9.1	117					9.1	88
											9.1	5.02	9.1	121					9.1	92
											9.1	4.53	9.1	127					9.1	95.1
											9.1	4.86	9.1	127					9.1	95.6
											9.1	4.29	9.1	131					9.1	99.2
			9.2	10	9.2	150	9.2	45.6	9.2	15.84	9.2	4.09	9.2	135	9.2	2.43	9.2	0.77	9.2	99.7
10	1	SCN5A c.1915G>A(p.Gly639Arg)	10.1	1	10.1	82	10.1	12.9	10.1	14.06	10.1	4.98	10.1	136.2	10.1	2.13	10.1	0.88	10.1	102	10.1	9	10.1	411	10.1	0.01	10.1	3	10.1	2000.8
											10.1	4.94	10.1	132.5	10.1	2.08	10.1	0.93	10.1	100.8
			10.2	1	10.2	84	10.2	12.3	10.2	16.22	10.2	3.73	10.2	137.9	10.2	2.36	10.2	0.73	10.2	97.2	10.2	22	10.2	364	10.2	0.01	10.2	3	10.2	95.73
11	1	TPO c.*63dup(p.?)	11.1	2	11.1	96	11.1	14.1	11.1	15.12	11.1	4.28	11.1	132	11.1	2.29	11.1	0.92	11.1	99.6	11.1	9	11.1	264	11.1	0.008			11.1	829.52
12	1	TNNI3 c.465G>A(p.Met155Ile), ATP6 9098T>C Ile(I)-Thr(T)	12.1	0.2	12.1	66	12.1	7.4	12.1	23.56	12.1	5.46	12.1	136	12.1	2.62	12.1	0.81	12.1	103.6	12.1	22			12.1	0.036	12.1	2	12.1	337.14
			12.2	0.5	12.2	74	12.2	9.5	12.2	20.27	12.2	4.79	12.2	137	12.2	2.4	12.2	0.87	12.2	100.9	12.2	29	12.2	300	12.2	0.264	12.2	1	12.2	4103.67
											12.2	4.63	12.2	134	12.2	2.52	12.2	0.85	12.2	99.1	12.2	21	12.2	244	12.2	0.091
																									12.2	0.104
			12.3	0.6	12.3	75	12.3	9.1	12.3	19.18	12.3	5.01	12.3	133	12.3	2.42	12.3	0.75	12.3	96.2	12.3	22	12.3	387	12.3	0.029			12.3	2872.44
											12.3	4.41	12.3	132	12.3	2.36	12.3	0.76	12.3	91.3
			12.4	0.7	12.4	75	12.4	8.4	12.4	17.43	12.4	4.48	12.4	135	12.4	2.44	12.4	0.81	12.4	97.6	12.4	15	12.4	245	12.4	0.049	12.4	1	12.4	4270.05
											12.4	6.32	12.4	134					12.4	98.6					12.4	0.061
13	2	TNNI3 c.327G>A(p.Glu124=)	13.1	1	13.1	78	13.1	9.7	13.1	15.94	13.1	5.32	13.1	135	13.1	2.19	13.1	1.02	13.1	99.7	13.1	8	13.1	390	13.1	0.02	13.1	1	13.1	4060.15
											13.1	3.76	13.1	137	13.1	2.07	13.1	0.97	13.1	100.5	13.1	4			13.1	0.02	13.1	1
											13.1	5.06	13.1	126	13.1	2.25	13.1	0.9	13.1	92.5
											13.1	4.51	13.1	126	13.1	2.36	13.1	0.97	13.1	89.6
											13.1	4.66	13.1	126					13.1	93.7
											13.1	4.67	13.1	127					13.1	92.2
14	1	MYH6 c.1555C>T(p.Gln519*)	14.1	1			14.1	10			14.1	6.12	14.1	130.9	14.1	2	14.1	0.92	14.1	101.5	14.1	9	14.1	510	14.1	0.05	14.1	2	14.1	8128.35
											14.1	4.43	14.1	127.5	14.1	2.16	14.1	0.87	14.1	89.4					14.1	0.07
											14.1	4.68	14.1	127.9	14.1	2.17	14.1	0.99	14.1	89					14.1	0.02
											14.1	4.37	14.1	127.4	14.1	2.17	14.1	1.03	14.1	87.5
											14.1	4.36	14.1	125.3	14.1	2.3	14.1	0.92	14.1	94.6
											14.1	4.79	14.1	129.7	14.1	2.41	14.1	0.93	14.1	92.1
15	2	DSP c.424C>T(p.Leu142Phe)	15.1	0.2	15.1	56.5	15.1	5.2	15.1	16.29	15.1	7.33	15.1	138	15.1	2.6	15.1	0.92	15.1	105.7	15.1	27	15.1	491	15.1	0.06	15.1	1	15.1	769.23
											15.1	4.32	15.1	134	15.1	2.58	15.1	0.89	15.1	103.4
											15.1	5.17	15.1	134					15.1	102.6
											15.1	4.24	15.1	134					15.1	101.5
			15.2	0.2	15.2	58	15.2	5.3	15.2	15.76	15.2	4.94	15.2	133	15.2	2.54	15.2	0.87	15.2	100.7
16	2	VCL c.2747C>T(p.Pro916Leu), BMP2 c.260C>G(p.Ser87*)	16.1	10	16.1	120	16.1	41.8	16.1	29.03	16.1	3.84	16.1	137.5	16.1	2.56	16.1	0.82	16.1	97.9	16.1	1	16.1	246			16.1	1	16.1	7.46
											16.1	4.45	16.1	132.1					16.1	91.5
			16.2	11	16.2	143	16.2	39.5	16.2	19.32	16.2	4.1	16.2	137.6	16.2	2.35	16.2	0.76	16.2	99.7	16.2	4	16.2	252	16.2	0.001	16.2	1
			16.3	12	16.3	143	16.3	37.55	16.3	18.36	16.3	4.05	16.3	136	16.3	2.38	16.3	0.74	16.3	99.5	16.3	2	16.3	301	16.3	0.001	16.3	2
			16.4	12	16.4	143	16.4	36.5	16.4	17.85	16.4	4.31	16.4	131	16.4	2.35	16.4	0.72	16.4	91.5	16.4	1	16.4	283	16.4	0.001	16.4	1	16.4	4519.62
											16.4	3.62	16.4	132					16.4	95.3
											16.4	3.82	16.4	133					16.4	98.9
			16.5	13	16.5	143	16.5	35.7	16.5	17.46	16.5	3.94	16.5	126	16.5	2.53	16.5	0.83	16.5	84.6	16.5	4	16.5	280	16.5	0.01	16.5	1	16.5	4308.45
											16.5	3.85	16.5	122	16.5	2.34	16.5	0.67	16.5	87
											16.5	3.46	16.5	125	16.5	2.31	16.5	0.63	16.5	89.7
											16.5	4.12	16.5	124	16.5	2.31	16.5	0.59	16.5	87.7
											16.5	4.03	16.5	127	16.5	2.43	16.5	0.63	16.5	90.4
											16.5	3.66	16.5	131	16.5	2.3	16.5	0.52	16.5	88.5
			16.6	13	16.6	143	16.6	34.9	16.6	17.07	16.6	3.87	16.6	130	16.6	2.45	16.6	0.73	16.6	82.5	16.6	1	16.6	244	16.6	0.028	16.6	2	16.6	4358.36
											16.6	3.84	16.6	131	16.6	2.5	16.6	0.58	16.6	94.3
											16.6	3.82	16.6	132	16.6	2.49	16.6	0.59	16.6	95.2
											16.6	3.97	16.6	133	16.6	2.49	16.6	0.62	16.6	98.7
			16.7	14	16.7	144	16.7	31.4	16.7	15.14	16.7	3.42	16.7	128	16.7	2.57	16.7	1.02	16.7	80.2	16.7	9	16.7	250	16.7	0.008
											16.7	3.81	16.7	125	16.7	2.49	16.7	1.03	16.7	84.1
											16.7	4.03	16.7	127	16.7	2.4	16.7	0.97	16.7	86.1
											16.7	4.59	16.7	125	16.7	2.44	16.7	0.94	16.7	88
											16.7	4.04	16.7	124	16.7	2.34	16.7	0.79	16.7	88.4
											16.7	3.73	16.7	126	16.7	2.34	16.7	0.5	16.7	88.5
											16.7	4.29	16.7	127	16.7	2.2	16.7	0.46	16.7	92.5
											16.7	4.29	16.7	130	16.7	2.31	16.7	0.56	16.7	99.5
			16.8	14	16.8	144	16.8	37	16.8	17.84	16.8	4.95	16.8	118	16.8	2.15	16.8	0.72	16.8	84.2	16.8	8	16.8	271	16.8	0.009	16.8	1
			16.9	15	16.9	144	16.9	34.7	16.9	16.73	16.9	5.13	16.9	128	16.9	2.32	16.9	0.68	16.9	91.9	16.9	4	16.9	225	16.9	0.027			16.9	4619.45
											16.9	4.17	16.9	130					16.9	91.8
											16.9	4.48	16.9	130					16.9	92.7
											16.9	4.35	16.9	128					16.9	90.4
											16.9	5.03	16.9	129					16.9	91.8
											16.9	5.08	16.9	124					16.9	89.5
17	1	MYBPC3 c.290C>T(p.Ala97Val), TTN c.5120A>G(p.Lys1707Arg) c.10495C>T(p.Pro3499Ser) c.75344A>C(p.Lys25115Thr)	17.1	5	17.1	118	17.1	17.8	17.1	13.87	17.1	4.06	17.1	135	17.1	2.47	17.1	0.85	17.1	100.2	17.1	16	17.1	250	17.1	0.003			17.1	10
18	1	AKAP9 c.5627_5630de1CAGA(p.Thr1876Serfs*2) c.9202A>G(p.Ile3068Val), KCNJ2 c.158A>G(p.His53Arg), TTN c.99520-6T>C(splicing), RYR1 c.6838G>A(p.Val2280Ile)	18.1	10	18.1	151	18.1	50	18.1	15	18.1	4.41	18.1	137	18.1	2.56	18.1	0.81	18.1	103.9	18.1	7	18.1	207	18.1	0.01	18.1	1	18.1	53.66
19	2	TTN c.10292A>C(p.Gln3431Pro)	19.1	2	19.1	99	19.1	17.1	19.1	15.3	19.1	3.81	19.1	136	19.1	2.46	19.1	0.88	19.1	103.2	19.1	13	19.1	291	19.1	0.004			19.1	102.08
20	1	MYH7 c.2781_2783de1GGA(p.Glu927del), TTN c.77702C>G(p.Ser25901Cys), RYR1 c.9742C>T(p.Arg3248Trp)	20.1	12							20.1	4.25	20.1	140	20.1	2.24	20.1	0.83	20.1	99.9	20.1	16	20.1	379	20.1	0.03	20.1	2
											20.1	4.19	20.1	134	20.1	2.19	20.1	0.81	20.1	98.5	20.1	11	20.1	369	20.1	0.03	20.1	1
											20.1	4.42	20.1	137	20.1	2.25	20.1	0.85	20.1	99.5
											20.1	4.43	20.1	136	20.1	2.29	20.1	0.84	20.1	96.8
											20.1	4.49	20.1	136	20.1	2.29	20.1	0.84	20.1	98.2
											20.1	4.29	20.1	138	20.1	2.25	20.1	0.77	20.1	101.1
											20.1	4.5	20.1	137	20.1	2.23	20.1	0.8	20.1	100.4
											20.1	4.23	20.1	135					20.1	99.3
											20.1	4.16	20.1	137					20.1	99.9
											20.1	3.76	20.1	137					20.1	100.3
			20.2	13							20.2	3.89	20.2	137	20.2	2.17	20.2	0.84	20.2	101.1	20.2	61	20.1	297
											20.2	4.07	20.2	136	20.2	2.22	20.2	0.75	20.2	99.2	20.2	13	20.1	291
			20.3	13	20.3	173	20.3	41.5	20.3	22.16	20.3	4.11	20.3	138	20.3	2.32	20.3	0.72	20.3	103.6	20.3	14	20.3	261	20.3	0.03	20.3	2	20.3	4061.43
21	1	RYR1 c.10679A>G(p.Gln3560Arg)	21.1	11	21.1	149	21.1	49.2	21.1	17.79	21.1	5.07	21.1	140	21.1	2.56	21.1	0.72	21.1	102.6	21.1	19	21.1	271	21.1	0.021			21.1	1139.51
22	1	RAF1 c.769T>C(p.Ser257Pro), MYH6 c.428G>A(p.Arg143Gln), RYR1 c.5317C>T(p.Pro1773Ser)	22.1	9	22.1	132	22.1	31	22.1	12.78	22.1	4.39	22.1	139	22.1	2.49	22.1	0.84	22.1	105.8	22.1	9	22.1	161	22.1	0.01	22.1	1
																					22.1	31	22.1	442
23	1	MYBPC3 c.3764C>A(p.Ala1255Asp)， GUSB c.11211G>A(p.Arg374Cys), LAMB2 c.2921G>C(p.Gly974Ala), SLC22A5 c.1349C>G(p.Thr450Arg)	23.1	8	23.1	123	23.1	22.7	23.1	21.93	23.1	4.25	23.1	137	23.1	2.45	23.1	0.87	23.1	103.7	23.1	16	23.1	199	23.1	0.007	23.1	1	23.1	280
																					23.1	11	23.1	205
			23.2	8	23.2	125	23.2	23.9	23.2	17.45	23.2	4.08	23.2	139	23.2	2.36	23.2	0.79	23.2	101.7	23.2	15	23.2	171	23.2	0.008	23.2	1
24	2	DES c.1360C>T(p.Arg454Trp), TTN c.11486-7T>G(splicing) c.7216G>A(p.Asp2406Asn) c.91327T>A(p.Ser30443Thr)	25.1	10	25.1	153	25.1	63.7	25.1	27.21	25.1	4.77	25.1	138	25.1	2.44	25.1	0.84	25.1	101.1	25.1	10	25.1	298	25.1	0.02	25.1	1	25.1	3235.92
25	2	PLD1 c.2846G>C(p.Gly949Ala), TTN c.27698C>T(p.Pro9233Leu) c.13888C>G (p.Leu4630Val)	26.1	10	26.1	158	26.1	50	26.1	20.03	26.1	5.21	26.1	135	26.1	2.44	26.1	0.8	26.1	101.1	26.1	15	26.1	239	26.1	0.034	26.1	1	26.1	2045.65
26	2	HOMER2 c.380A>G(p.His127Arg), TTN c.58457-4G>A (splicing) c.14675G>A (p.Arg4892Gln)	27.1	0.2	27.1	61	27.1	5.5	27.1	14.78	27.1	4.52	27.1	137	27.1	2.58	27.1	0.9	27.1	104	27.1	32	27.1	276	27.1	0.08	27.1	2	27.1	60
																							27.1	282	27.1	0.17	27.1	3
																							27.1	334	27.1	0.03
			27.2	1	27.2	79	27.2	7.8	27.2	12.5	27.2	4.31	27.2	137	27.2	2.38	27.2	0.78	27.2	97.4	27.2	2			27.2	0.007
27	2	APOB c.10580G>A(p.Arg3527Gln), CDH2 c.1471G>C(p.Val491Leu), MYPN c.2116T>C(p.Ser706Pro), RYR2 c.379G>A(p.Gly127Ser)	28.1	8	28.1	129	28.1	20	28.1	12.02	28.1	3.91	28.1	137	28.1	2.46	28.1	0.83	28.1	100.6	28.1	8	28.1	253	28.1	0.011			28.1	818.09
			28.2	10	28.2	129	28.2	22	28.2	13.22	28.2	3.21	28.2	125	28.2	2.39	28.2	0.69	28.2	83	28.2	6	28.2	243	28.2	0.005
											28.2	3.4	28.2	132					28.2	92.1
											28.2	3.76	28.2	133					28.2	96.2

## Sheet: Supplementary Table S2
Types of PCMs	Patient	Code	IVS(mm)	Code	LVPW(mm)	Code	LVDD(mm)	Code	LVDS(mm)	Code	LVEF(%)	Code	LVFS(%)
DCM	1	1.1	3	1.1	4	1.1	55	1.1	50	1.1	21	1.1	10
						1.1	51	1.1	46	1.1	22	1.1	10
						1.1	49	1.1	44	1.1	23	1.1	10
						1.1	54	1.1	4	1.1	17	1.1	10
						1.1	52	1.1	47	1.1	21
	2	2.1	5			2.1	57			2.1	40
	3					3.1	40	3.1	34	3.1	33	3.1	15
						3.1	37	3.1	30	3.1	42	3.1	20
						3.1	37	3.1	32	3.1	32	3.1	15
	4	4.1	3			4.1	34	4.1	29	4.1	34	4.1	16
						4.1	35	4.1	29	4.1	22	4.1	13
						4.1	33			4.1	29
						4.2	31	4.2	24	4.2	49	4.2	24
						4.3	33	4.3	20	4.3	71	4.3	39
	5	5.1	5	5.1	4	5.1	25	5.1	21	5.1	39	5.1	18
						5.1	27	5.1	21	5.1	47	5.1	23
						5.1	21	5.1	15	5.1	61	5.1	31
						5.1	19	5.1	12	5.1	69	5.1	36
						5.1	20	5.1	14	5.1	63	5.1	32
						5.1	26	5.1	17	5.1	65	5.1	34
						5.1	22	5.1	14	5.1	68	5.1	36
		5.2	7	5.2	7	5.2	31	5.2	27	5.2	27	5.2	12
		5.2	6	5.2	6	5.2	29	5.2	24	5.2	34	5.2	16
		5.2	6	5.2	6	5.2	24	5.2	18	5.2	50	5.2	24
		5.2	6	5.2	6	5.2	31	5.2	25	5.2	41	5.2	19
		5.2	6	5.2	7	5.2	28	5.2	22	5.2	45	5.2	21
						5.2	24	5.2	16	5.2	63	5.2	32
						5.2	22	5.2	14	5.2	69	5.2	36
						5.2	20	5.2	11	5.2	76	5.2	42
						5.2	20	5.2	13	5.2	69	5.2	36
						5.2	18	5.2	11	5.2	72	5.2	39
						5.2	21	5.2	14	5.2	68	5.2	36
						5.2	26	5.2	18	5.2	60	5.2	30
		5.3	5	5.3	7	5.3	33	5.3	25	5.3	49	5.3	24
						5.3	32	5.3	27	5.3	37	5.3	17
						5.3	39	5.3	30	5.3	47	5.3	23
	6	6.1	3			6.1	41	6.1	33	6.1	43	6.1	21
						6.1	39	6.1	32	6.1	36	6.1	17
						6.1	41	6.1	33	6.1	44	6.1	22
						6.1	42			6.1	46
						6.2	37	6.2	29	6.2	46	6.2	23
	7					7.1	42	7.1	35	7.1	34	7.1	16
						7.1	34	7.1	29	7.1	32	7.1	15
						7.1	35	7.1	30	7.1	32	7.1	15
						7.1	24	7.1	19	7.1	44	7.1	20
	8					8.1	43	8.1	38	8.1	25	8.1	11
						8.1	44	8.1	38	8.1	30	8.1	14
						8.1	41	8.1	35	8.1	29	8.1	14
						8.2	34	8.2	29	8.2	30	8.2	14
						8.2	34	8.2	29	8.2	33	8.2	15
						8.3	32	8.3	23	8.3	52	8.3	26
						8.3	31	8.3	23	8.3	54	8.3	27
	9					9.1	67	9.1	63	9.1	11	9.1	5
						9.1	66	9.1	53	9.1	39	9.1	16
						9.1	66	9.1	55	9.1	34	9.1	20
						9.1	60	9.1	49	9.1	41	9.1	9
						9.1	65	9.1	59	9.1	20
						9.2	65	9.2	50	9.2	47	9.2	24
						9.2	67	9.2	54	9.2	39	9.2	19
	10					10.1	48	10.1	42	10.1	25	10.1	12
						10.1	50	10.1	40	10.1	41	10.1	20
						10.1	47	10.1	42	10.1	23	10.1	11
						10.1	48	10.1	39	10.1	38	10.1	19
						10.2	44	10.2	36	10.2	38	10.2	18
						10.2	46	10.2	38	10.2	36	10.2	17
	11					11.1	49	11.1	37	11.1	47	11.1	23
						11.1	46	11.1	35	11.1	47	11.1	24
	12					12.1	29	12.1	20	12.1	60	12.1	31
						12.2	42	12.2	34	12.2	38	12.2	18
						12.2	45	12.2	36	12.2	39	12.2	19
						12.3	44	12.3	37	12.3	34	12.3	16
						12.3	46	12.3	39	12.3	34	12.3	16
						12.3	47	12.3	38	12.3	37	12.3	18
						12.4	52	12.4	41	12.4	41	12.4	20
	13	13.1	3			13.1	36	13.1	31	13.1	32	13.1	15
						13.1	38
	14					14.1	43	14.1	28	14.1	25	14.1	11
						14.1	37	14.1	32	14.1	28	14.1	13
						14.1	35	14.1	27	14.1	48	14.1	24
	15	15.1	4	15.1	4	15.1	30	15.1	27	15.1	21	15.1	9
						15.1	30	15.1	26	15.1	31	15.1	14
						15.1	27	15.1	21	15.1	44	15.1	21
						15.1	27	15.1	20	15.1	52	15.1	25
						15.1	29	15.1	24	15.1	36	15.1	16
						15.1	27	15.1	21	15.1	43	15.1	20
						15.2	26	15.2	20	15.2	47	15.2	23
	16	16.3	5			16.1	50	16.1	40	16.1	40	16.1	20
						16.1	50	16.1	43	16.1	31	16.1	15
						16.2	62	16.2	51	16.2	35	16.2	17
						16.2	57	16.2	50	16.2	26	16.2	12
						16.3	55	16.3	46	16.3	35	16.3	17
						16.3	61	16.4	48	16.3	41
						16.4	62	16.4	47	16.4	44	16.4	22
						16.4	59			16.4	42	16.4	21
						16.5	64	16.5	48	16.5	48	16.5	25
						16.6	65	16.6	45	16.6	57	16.6	30
						16.6	60	16.6	41	16.6	58	16.6	31
						16.7	61	16.7	46	16.7	48	16.7	24
						16.7	65	16.7	53	16.7	40	16.7	20
						16.8	58	16.8	40	16.8	57	16.8	30
						16.9	57	16.9	41	16.9	54	16.9	28
HCM	17	17.1	16	17.1	4	17.1	29	17.1	17	17.1	73	17.1	41
	18	18.1	14	18.1	8	18.1	41			18.1	60
	19	19.1	9	19.1	3.5	19.1	29	19.1	17	19.1	73	19.1	41
	20	20.1	13	20.1	13	20.1	42	20.1	26	20.1	68	20.1	37
		20.1	21	20.1	14	20.1	31	20.1	18	20.1	74	20.1	42
						20.1	34	20.1	20	20.1	74	20.1	41
		20.2	22	20.2	16	20.2	33	20.2	18	20.2	80	20.2	47
		20.2	22	20.2	16	20.2	29	20.2	18	20.2	73	20.2	40
		20.3	22	20.3	16	20.3	33	20.3	18	20.3	80	20.3	47
		20.3	22	20.3	16	20.3	29	20.3	18	20.3	73	20.3	40
		20.3	15	20.3	14	20.3	28	20.3	20	20.3	59	20.3	30
	21	21.1	13	21.1	13	21.1	41	21.1	22	21.1	78	21.1	46
		21.1	14	21.1	13	21.1	46	21.1	25	21.1	77	21.1	46
	22					22.1	36	22.1	19	22.1	79	22.1	47
	23	23.1	15	23.1	6	23.1	33	23.1	19	23.1	76	23.1	44
		23.1	17	23.1	8	23.1	31	23.1	18	23.1	73	23.1	40
		23.2	18	23.2	8	23.2	30	23.2	19	23.2	68	23.2	37
LVNC	26	27.1	2.6	27.1	2.6	27.1	23	27.1	24	27.1	65	27.1	20
		27.1	4	27.1	4	27.1	23	27.1	22	27.1	50	27.1	18
		27.1	4	27.1	4	27.1	25	27.1	23	27.1	42	27.1	22
						27.1	30			27.1	39
						27.1	27			27.1	46
						27.1	29
						27.2	32	27.2	21	27.2	64	27.2	34
	27	28.2	4	28.2	4	28.1	54	28.1	38	28.1	56	28.1	29
						28.1	53	28.1	35	28.1	61	28.1	33
		28.2	4.4	28.2	4.6	28.2	48	28.2	30.3	28.2	55	28.2	25
						28.2	51.7	28.2	36.8	28.2	55	28.2	28
						28.2	41	28.2	27	28.2	63	28.2	34

## Sheet: Supplementary Table S4
In echocardiography indicators, pre- refers to before calcium usage, and post- refers to after calcium usage.
Patient	Sex	Calcium treatment (dose, administration)	Age(year)	Height(cm)	Weight(kg)	pre-LVDD(mm)	post-LVDD(mm)	pre-LVDS(mm)	post-LVDS(mm)	pre-LVEF(%)	post-LVEF(%)	pre-LVFS(%)	post-LVFS(%)	pre-LA(mm)	post-LA(mm)
1	1	Oral, 300mg, once a day	5	107	17.4	55	52	50	47	21	21	10	10	26	22
4	1	Oral, 250mg, twice a day	0.1	57	5.1	34	33	29	29	34	29	16	13	20	15
6	1	Oral, 250mg, twice a day	0.6	68	6.5	41	42	33	33	43	46	21	22	23	21
7	1	Oral, 250mg, twice a day for 2 days and then three times a day for 9 days	0.2	58	5.3	42	24	35	19	34	44	16	20	15	13
8	1	Oral, 250mg, twice a day	0.3		8.4	43	41	38	35	25	29	11	14	20	21
13	2	Oral, 500mg, twice a day	1	78	9.7	36		31		32		15		24	30
14	1	Oral, 150mg for 2 days and then 300mg for 12 days, once a day	1		10	43	35	28	27	25	48	11	24	30	23
15	2	Oral, 250mg, twice a day	0.2	56.5	5.2	30	27	27	21	21	43	9	20	12	12
28	1	Oral, 250mg, three times a day	0.416667	68	6.9	33	32	27		37	50	17		18	15
29	2	Oral, 250mg, twice a day for 2 days and then three times a day for 11 days	0.191667	58	5.3	28	25	21	19	51	50	25	24	13	16
30	2	Oral, 250mg, three times a day	0.5	67	7.1	34	34	29	29	31	29	14	13	20	22
31	1	Oral, 300mg, once a day	15	181	122	68	82	55	65	38	42	19	21	42	43
32	1	Oral, 250mg, twice a day	0.0833333	60	4.45	31	29	26	23	36	42	17	20	20	20
33	2	Oral, 250mg, three times a day	0.5	62	5.8	38	37	32	30	34	37	16	17	18	19
34	2	Oral, 250mg, three times a day	0.333333	66	8.6	34	31	26	22	49	57	24	29	18	15
35	1	Oral, 500mg, once a day	0.166667	66	6.8	42	37	39	32	16	32	7	15	22	19
36	2	Oral, 250mg, three times a day	0.166667	56	5.2	39	33	34	27	28	35	13	16	19	16
